# Supplementary material for: The coupling coordination relationship between sports industry agglomeration and economic resilience in the Yangtze River Delta region
Source: PLoS One. 2024 May 24;19(5):e0302356. doi: 10.1371/journal.pone.0302356 (PMC11125539; doi:10.1371/journal.pone.0302356)
Supplement: S1 File — (XLSX) [file pone.0302356.s001.xlsx]

## Sheet: Sports Industry Agglomeration
Regions	Year	Total value of sports industry (100 million)	Location Quotient	Growth rate of output value of sports industry (%)	Value added of sports industry (100 million)	Growth rate of added value of sports industry (%)	Per capita value of sports industry (1,000 thousand)	Share of sports industry in GDP (%)
Shanghai	2011	290.51	1.01724	112.42	12.1956	9.43857	0.123331	0.59
	2012	330.56	0.983333	119.17	6.00427	12.1158	0.137819	0.59
	2013	458.83	0.942857	128.27	7.63615	27.9559	0.187398	0.594
	2014	767.05	2.04688	308.22	58.38	40.1825	0.310917	1.31
	2015	910.13	1.75	351.22	13.9511	15.7208	0.370334	1.4
	2016	1045.87	1.66667	421.27	19.9448	12.9787	0.42388	1.5
	2017	1266.93	1.65957	470.26	11.6291	17.4485	0.513701	1.56
	2018	1496.11	1.54545	556.9	18.4239	15.3184	0.604394	1.7
	2019	1780.88	1.31579	558.96	0.369905	15.9904	0.717709	1.5
	2020	1621.62	1.32075	560.19	0.220052	-9.82104	0.651682	1.4
	Means	996.849	1.42485	358.688	14.8755	15.7329	0.404117	1.2144
	Medians	978	1.4331	386.245	11.9124	15.5196	0.397107	1.4
	Variance	262230	0.123688	31007.7	250.581	146.366	0.0418688	0.176106
Jiangsu	2011	315.68	1.58621	448.18	22.9541	29.5521	0.0393469	0.92
	2012	763.86	1.65	535.73	19.5346	58.6731	0.0940736	0.99
	2013	1299.59	1.68254	626.11	16.8704	41.223	0.158633	1.06
	2014	1925.7	1.71875	716.82	14.4879	32.5134	0.232542	1.1
	2015	2805.51	1.5625	879.81	22.7379	31.3601	0.337399	1.25
	2016	3154.09	1.51111	1049.54	19.2917	11.0517	0.376317	1.36
	2017	3585.64	1.51064	1219.58	16.2014	12.0355	0.425671	1.42
	2018	4000	1.36364	1387.2	13.7441	10.359	0.473586	1.5
	2019	4620.42	1.38596	1570.94	13.2454	13.4278	0.545563	1.58
	2020	4881.8	1.50943	1641.79	4.51004	5.35417	0.57587	1.6
	Means	2735.23	1.54808	1007.57	16.3577	24.555	0.3259	1.278
	Medians	2979.8	1.53681	964.675	16.5359	21.4899	0.356858	1.305
	Variance	2.31219e+06	0.012382	169237	26.3589	260.957	0.0317727	0.056216
Zhejiang	2011	869.42	1.32759	249	22.0588	17.5312	0.181837	0.77
	2012	924.09	1.35	279.29	12.1647	5.91609	0.192545	0.81
	2013	1105.74	1.35238	321.76	15.2064	16.4279	0.229079	0.852
	2014	1209	1.375	354.82	10.2747	8.54094	0.248807	0.88
	2015	1508	1.35	463.35	30.5873	19.8276	0.309439	1.08
	2016	1683	1.23333	525.56	13.4261	10.3981	0.342711	1.11
	2017	1843	1.2234	593.08	12.8472	8.6815	0.37175	1.15
	2018	2304	1.18182	751.96	26.789	20.0087	0.460815	1.3
	2019	2615	1.18421	845.45	12.4328	11.8929	0.518961	1.35
	2020	2776	1.28302	880.58	4.15518	5.79971	0.547643	1.36
	Means	1683.72	1.28608	526.485	15.9942	12.5025	0.340359	1.0662
	Medians	1595.5	1.3053	494.455	13.1367	11.1455	0.326075	1.095
	Variance	430090	0.00501646	49586.7	58.3608	27.4099	0.0159065	0.046458
Anhui	2011	79.43	0.337931	30.03	-19.4906	46.9596	0.0133004	0.196
	2012	127.88	0.466667	48.45	61.3387	37.8871	0.0213918	0.28
	2013	163.15	0.52381	63.65	31.3725	21.6181	0.0272462	0.33
	2014	221.71	0.625	82.19	27.79	26.4129	0.0369702	0.4
	2015	366.19	0.675	118.55	44.239	39.4549	0.06092	0.54
	2016	534	1	220	85.5757	31.4251	0.0885132	0.9
	2017	723.18	1	257.36	16.9818	26.1595	0.119396	0.94
	2018	986.2	1	360.3	39.9984	26.67	0.162311	1.1
	2019	1186.4	1.03509	437.6	21.4543	16.8746	0.194747	1.18
	2020	1200	1.13208	464.17	6.07176	1.13333	0.19656	1.2
	Means	558.814	0.779557	208.23	31.5332	27.4595	0.0921356	0.7066
	Medians	450.095	0.8375	169.275	29.5813	26.5415	0.0747166	0.72
	Variance	173808	0.0728511	24591	762.113	149.124	0.00465624	0.142048

## Sheet: Economic Resilience
Regions	Year	GDP per capita (yuan)	Urban registered unemployment rate (%)	Total import and export as a share of GDP	Per capita disposable income of urban residents/per capita disposable income of rural residents (yuan)	Average wage of on-the-job workers (yuan)	Per capita retail sales of social consumer goods (yuan)	Per capita investment in social fixed assets (yuan)	Financial self-sufficiency rate	Deposits of financial institutions in human currency (yuan)	R&D expenditure as a share of GDP (yuan)	Patent authorization (pieces)	Number of college students per 10,000 people (persons)	Index of advanced industrial structure (share of primary industry*1+ share of secondary industry*2+ share of tertiary industry*3)
Shanghai	2011	8.59	4.2	1.94327	2.3159	51968	2264.85	1425.22	0.876101	58186.5	0.0311377	47960	218	2.68846
	2012	8.96	4.2	1.78573	2.30952	56300	36828	21906.9	0.894764	63555.2	0.0336671	51508	213	2.74922
	2013	9.57	4.2	1.65381	2.28296	60435	39589.2	23067	0.907455	69256.3	0.0356025	48680	209	2.79871
	2014	10.28	4.2	1.63163	2.25132	65417	42936.5	24387	0.931371	64659.9	0.0365734	50488	209	2.83914
	2015	10.92	4.1	1.49379	2.28235	71268	47223.9	25849.3	0.891455	103761	0.0372616	60623	212	2.8659
	2016	12.14	4.1	1.45488	2.26066	78045	51018.7	27380.9	0.925883	110511	0.0382041	64230	213	2.94407
	2017	13.35	3.9	1.52435	2.24963	85582	55547.3	29382.7	0.880047	112462	0.0399952	72806	213	2.9544
	2018	14.58	3.57	1.52601	2.2398	105176	60090.6	30796.8	0.851118	121112	0.0415914	92460	214	2.98242
	2019	15.33	3.6	1.29926	2.21765	114962	63866.9	32289.9	0.876006	132820	0.0399564	100587	217	2.71404
	2020	15.58	3.67	0.897093	2.18948	124056	64028.1	35515.2	0.869687	155865	0.0417485	139780	217	2.72877
	Means	11.93	3.974	1.52098	2.25993	81320.9	46339.4	25200.1	0.890389	99218.9	0.0375738	72912.2	213.5	2.82651
	Medians	11.53	4.1	1.52518	2.25599	74656.5	49121.3	26615.1	0.885751	107136	0.0377329	62426.5	213	2.81892
	Variance	6.32542	0.063704	0.0721851	0.00139615	5.83382e+08	3.00684e+08	7.91963e+07	0.000573962	1.01883e+09	1.07176e-05	8.01653e+08	8.85	0.0104203
Jiangsu	2011	6.1464	3.22	1.05314	2.37997	45987	20579.6	32799.1	0.8276	65723.6	0.0218276	199814	227.1	2.35126
	2012	6.6533	3.14	0.947022	2.3744	51279	11018	39048.4	0.8339	75481.5	0.0238265	269944	228.6	2.35809
	2013	7.2768	3.03	0.851418	2.336	57985	26249.7	43921.6	0.8423	85604.1	0.0248932	239645	232.7	2.37654
	2014	7.8711	3.01	0.797732	2.29616	61783	2919.46	50177.9	0.8537	93735.6	0.0253935	200032	232.3	2.3998
	2015	8.5871	3	0.735354	2.2866	67200	32122.4	55206.9	0.8288	107873	0.0256891	250290	234.8	2.46007
	2016	9.2658	3	0.679629	2.2806	72684	35330.9	58904.8	0.8136	121107	0.0266391	231033	238.4	2.48312
	2017	10.2202	2.98	0.7356	2.277	79741	38960.3	62919.5	0.7694	129943	0.0263101	227187	242.2	7.11128
	2018	11.0508	2.97	0.763338	2.2643	86590	41998.4	66201.7	0.7403	139718	0.027047	306996	248.5	2.47539
	2019	11.665	3.03	0.701116	2.2516	98669	44482.4	69389.9	0.7001	152837	0.027898	314395	258.8	2.4477
	2020	12.1231	3.2	0.43175	2.1945	106034	43747.7	69531	0.6621	172580	0.0292636	499167	266.5	2.48111
	Means	9.08596	3.058	0.76961	2.29411	72795.2	29740.9	54810.1	0.78718	114460	0.0258788	273850	240.99	2.89444
	Medians	8.92645	3.02	0.749469	2.2836	69942	33726.7	57055.8	0.8206	114490	0.0259996	244968	236.6	2.45389
	Variance	4.06118	0.007756	0.0248657	0.0028727	3.56637e+08	1.85172e+08	1.51466e+08	0.00394517	1.09728e+09	3.953e-06	7.01918e+09	156.153	1.97812
Zhejiang	2011	5.7828	3.12	0.87567	2.3694	46660	25292.7	29887.2	0.82	59727.9	0.0189651	130190	172.23	2.35847
	2012	6.1097	3.01	0.804137	2.3746	50813	28478.1	35621.6	0.8268	64886.3	0.0208447	188431	173.56	2.39101
	2013	6.5105	3.01	0.780944	2.11958	56571	31770.2	41836.5	0.802652	71986.6	0.0216458	202350	175.9	2.39438
	2014	6.8569	2.96	0.765848	2.08502	61572	3.51461	48474.8	0.798908	77145.4	0.0225985	188544	176.36	2.41547
	2015	7.3276	2.93	0.71392	2.0693	66668	38804.5	54715.5	0.723737	87393.3	0.0235781	234983	176.22	2.48036
	2016	7.8384	2.87	0.685208	2.06582	73326	42592.9	60215.6	0.760222	96438.2	0.0243225	221456	175.13	2.50425
	2017	8.5612	2.73	0.729979	2.0541	80750	46637.8	62784	0.770801	104001	0.0244618	213805	174.51	2.51304
	2018	9.323	2.6	0.773839	2.03553	88883	50325.6	66674	0.764608	113728	0.0257253	284592	175.67	2.57573
	2019	9.877	2.52	0.76062	2.01439	99654	54265.3	72838.9	0.70114	128258	0.0267803	285325	183.07	2.51658
	2020	10.062	2.8	0.523704	3.42051	108645	52534.6	76316.5	0.718928	147667	0.0287648	391700	194.96	2.52407
	Means	7.82491	2.855	0.741387	2.26082	73354.2	37070.5	54936.5	0.76878	95123.1	0.0237687	234138	177.761	2.46733
	Medians	7.583	2.9	0.763234	2.07716	69997	40698.7	57465.6	0.767705	91915.7	0.0239503	217630	175.785	2.4923
	Variance	2.20264	0.033105	0.0076982	0.164939	3.91885e+08	2.45014e+08	2.21877e+08	0.00172288	7.37078e+08	7.61832e-06	4.65501e+09	40.1896	0.00467047
Anhui	2011	2.7303	3.74	0.194511	2.98548	40640	8206.03	20305.3	0.443102	19404.3	0.0140282	32681	166.26	2.4136
	2012	3.0697	3.68	0.214702	2.9362	44601	9510.8	25184	0.452592	22977.3	0.0163723	43321	170.84	2.42509
	2013	3.4404	3.41	0.222704	2.85438	47806	10824	30479.5	0.477064	26739.3	0.0183095	48849	174.48	2.45314
	2014	3.758	3.21	0.220292	2.50479	50894	13268.4	35444.9	0.475642	29817.7	0.0188793	48380	177.63	2.49355
	2015	3.9692	3.14	0.204049	2.48927	55139	14819.5	39869.6	0.468466	34482.9	0.01962	59039	231	2.54045
	2016	4.3686	3.2	0.183153	2.48761	59102	16575.9	43598.6	0.483942	40856.2	0.0197003	60983	226	2.58833
	2017	4.9092	2.88	0.204985	2.47999	65150	18478.8	48185.5	0.453342	48456.8	0.0205286	58213	225	2.58667
	2018	5.6063	2.83	0.229264	2.4574	74378	19914.5	53702.9	0.463877	50677.3	0.0216268	79747	225	2.75481
	2019	6.0561	2.63	0.213064	2.43513	79037	29320.5	58489.6	0.430548	57733.8	0.0203166	82524	245	2.41784
	2020	6.3426	2.83	0.140191	2.37317	85854	30030.6	61341.6	0.430316	64826.9	0.0228326	119696	270	2.43017
	Means	4.42504	3.155	0.202692	2.60034	60260.1	17094.9	41660.1	0.457889	39597.3	0.0192214	63343.3	211.121	2.51037
	Medians	4.1689	3.17	0.209025	2.48844	57120.5	15697.7	41734.1	0.45861	37669.6	0.0196601	58626	225	2.47335
	Variance	1.43017	0.125065	0.000603022	0.0473659	2.1314e+08	5.22607e+07	1.7563e+08	0.000328453	2.13942e+08	5.81589e-06	5.63808e+08	1171.56	0.0107747
