# Supplementary material for: The coupling coordination relationship between sports industry agglomeration and economic resilience in the Yangtze River Delta region
Source: PLoS One. 2024 May 24;19(5):e0302356. doi: 10.1371/journal.pone.0302356 (PMC11125539; doi:10.1371/journal.pone.0302356)
Supplement: S2 File — (XLSX) [file pone.0302356.s002.xlsx]

## Sheet: Sports Industry Agglomeration
Comprehensive evaluation value of sports industry agglomeration	2011	2012	2013	2014	2015	2016	2017	2018	2019	2020
Shanghai	0.22862	0.225863	0.276804	0.529789	0.45542	0.477373	0.505189	0.539087	0.520679	0.462709
Jiangsu	0.376746	0.458758	0.462837	0.489262	0.562477	0.558319	0.595958	0.615029	0.659247	0.648096
Zhejiang	0.333179	0.311991	0.351693	0.346116	0.435085	0.409154	0.425586	0.519902	0.521454	0.521485
Anhui	0.244469	0.310222	0.223915	0.240901	0.316914	0.410884	0.320717	0.386208	0.371057	0.341857

## Sheet: Economic Resilience
Comprehensive evaluation value of economic resilience	2011	2012	2013	2014	2015	2016	2017	2018	2019	2020
Shanghai	0.344189	0.397868	0.417448	0.433853	0.463904	0.490171	0.509456	0.547416	0.565063	0.595993
Jiangsu	0.40482	0.433525	0.472613	0.466834	0.519677	0.539473	0.667102	0.581422	0.60084	0.630492
Zhejiang	0.374131	0.406138	0.434937	0.424979	0.474031	0.498943	0.519096	0.55294	0.573639	0.559665
Anhui	0.246754	0.25946	0.287002	0.324499	0.364847	0.371851	0.395718	0.428869	0.447164	0.475164
