# Supplementary material for: The coupling coordination relationship between sports industry agglomeration and economic resilience in the Yangtze River Delta region
Source: PLoS One. 2024 May 24;19(5):e0302356. doi: 10.1371/journal.pone.0302356 (PMC11125539; doi:10.1371/journal.pone.0302356)
Supplement: S3 File — (XLSX) [file pone.0302356.s003.xlsx]

## Sheet: T
comprehensive coordination index T	2011	2012	2013	2014	2015	2016	2017	2018	2019	2020
Shanghai	0.29141	0.316542	0.351723	0.486304	0.464397	0.488325	0.511942	0.547821	0.547278	0.5335
Jiangsu	0.395346	0.450625	0.472187	0.482563	0.545419	0.553257	0.634819	0.602266	0.633945	0.642505
Zhejiang	0.356965	0.362595	0.396978	0.38934	0.458485	0.457998	0.476313	0.540275	0.551408	0.544384
Anhui	0.247336	0.287464	0.258622	0.285963	0.345436	0.396065	0.362861	0.412566	0.413677	0.41312

## Sheet: D
comprehensive coordination index D	2011	2012	2013	2014	2015	2016	2017	2018	2019	2020
Shanghai	0.533446	0.550705	0.586218	0.695957	0.681403	0.698715	0.71547	0.740102	0.739345	0.727175
Jiangsu	0.628417	0.671232	0.687091	0.694634	0.738344	0.743797	0.796008	0.775971	0.795889	0.801549
Zhejiang	0.596802	0.599205	0.628002	0.62204	0.676674	0.674823	0.688189	0.734773	0.74202	0.737497
Anhui	0.497312	0.535315	0.506244	0.531404	0.586734	0.629117	0.600338	0.641657	0.641463	0.637908

## Sheet: C
comprehensive coordination index C	2011	2012	2013	2014	2015	2016	2017	2018	2019	2020
Shanghai	0.976511	0.95809	0.977051	0.995994	0.999813	0.999748	0.999913	0.999873	0.998818	0.991157
Jiangsu	0.998893	0.999837	0.999804	0.999904	0.999511	0.999958	0.998125	0.999775	0.999203	0.999962
Zhejiang	0.997777	0.990214	0.993472	0.993818	0.998697	0.994297	0.994313	0.999289	0.998523	0.999115
Anhui	0.999933	0.996861	0.990955	0.987506	0.996586	0.9993	0.993232	0.997957	0.994679	0.98501
