# Supplementary material for: The coupling coordination relationship between sports industry agglomeration and economic resilience in the Yangtze River Delta region
Source: PLoS One. 2024 May 24;19(5):e0302356. doi: 10.1371/journal.pone.0302356 (PMC11125539; doi:10.1371/journal.pone.0302356)
Supplement: S4 File — (XLSX) [file pone.0302356.s004.xlsx]

## Sheet:  Relative Development Degrees
Calculation of relative development degrees	2011	2012	2013	2014	2015	2016	2017	2018	2019	2020
Shanghai	0.533446	0.550705	0.586218	0.695957	0.681403	0.698715	0.71547	0.740102	0.739345	0.727175
Jiangsu	0.930864	1.0576	0.978858	1.04711	1.08077	1.03525	0.893553	1.05852	1.09651	1.02857
Zhejiang	0.596802	0.599205	0.628002	0.62204	0.676674	0.674823	0.688189	0.734773	0.74202	0.737497
Anhui	0.987854	1.19691	0.780488	0.743827	0.868493	1.10484	0.810606	0.899767	0.829978	0.72
